# Supplementary material for: A hybrid deep learning approach for COVID-19 detection based on genomic image processing techniques
Source: Sci Rep. 2023 Mar 10;13:4003. doi: 10.1038/s41598-023-30941-0 (PMC9999081; doi:10.1038/s41598-023-30941-0)
Supplement: Supplementary file 1 — Supplementary Information. [file 41598_2023_30941_MOESM1_ESM.xlsx]

## Sheet: SARS-CoV-2 (COVID-19)
Sequence: SARS-CoV-2 (COVID-19) Class: COVID-19
MZ241860
MZ411577
MZ411579
MW969542
MW969599
MZ452249
MZ452250
MZ452253
MZ241951
MZ452254
MZ462043
MZ462045
MZ452255
MZ462044
MW969541
MZ149976
MZ364990
MZ364991
MZ364992
MZ364993
MZ364994
MZ364995
MZ364996
MZ364997
MZ364999
MZ365000
MZ365001
MZ365002
MZ368207
MZ363983
MZ368211
MZ368289
MZ363996
MZ368151
MZ368194
MZ368239
MZ368287
MZ368159
MZ368175
MZ368202
MZ368216
MZ368245
MZ368222
MZ368254
MZ363994
MZ368162
MZ368173
MZ368244
MZ368283
MZ488259
MZ488260
MZ368163
MZ363540
MZ368290
MZ368179
MZ368285
MZ368259
MZ363980
MZ363982
MZ368181
MZ488253
MZ363992
MZ368227
MZ368247
MZ373729
MZ363993
MZ368224
MZ368233
MZ368282
MZ368205
MZ368238
MZ363997
MZ368161
MZ368145
MZ368196
MZ368201
MZ368276
MZ373643
MZ373646
MZ373847
MZ368142
MZ368152
MZ368225
MZ368246
MZ368146
MZ368180
MZ368185
MZ368195
MZ368230
MZ368256
MZ368265
MZ373698
MZ373882
MZ363991
MZ368186
MZ368203
MZ368209
MZ368218
MZ368261
MZ368292
MZ373654
MZ373680
MZ373722
MZ368183
MZ368220
MZ368234
MZ368255
MZ368258
MZ368266
MZ368271
MZ368272
MZ373573
MZ373575
MZ373613
MZ373629
MZ373704
MZ373808
MZ373865
MZ368260
MZ373603
MZ373604
MZ373736
MZ363984
MZ363988
MZ368176
MZ368277
MZ368284
MZ373755
MZ363532
MZ373688
MZ373789
MZ373819
MZ368214
MZ368237
MZ373581
MZ373594
MZ373775
MZ373815
MZ368219
MZ368229
MZ368262
MZ368264
MZ373579
MZ373721
MZ373796
MZ373862
MZ373622
MZ373663
MZ373752
MZ368155
MZ368288
MZ373587
MZ373595
MZ373763
MZ373770
MZ373795
MZ373830
MZ373887
MZ363527
MZ368178
MZ368243
MZ373570
MZ373614
MZ363526
MZ368204
MZ488250
MZ368273
MZ373726
MZ373827
MZ373912
MZ373914
MZ363986
MZ373673
MZ373683
MZ488053
MZ363522
MZ363528
MZ363990
MZ368197
MZ373708
MZ368184
MZ368208
MZ373662
MZ373712
MZ363523
MZ363987
MZ368153
MZ488062
MZ488255
MZ493444
MZ363545
MZ363549
MZ363552
MZ368199
MZ373667
MZ373837
MZ488099
MZ363534
MZ368281
MZ373596
MZ373632
MZ488257
MZ493590
MZ493635
MZ493685
MZ363544
MZ368200
MZ488251
MZ488262
MZ363524
MZ373636
MZ373651
MZ488061
MZ373730
MZ373748
MZ373750
MZ373836
MZ373903
MZ373911
MZ487870
MZ488056
MZ488256
MZ373719
MZ373741
MZ373809
MZ373902
MZ493442
MZ368274
MZ373593
MZ373621
MZ373642
MZ373790
MZ373822
MZ373840
MZ493423
MZ373576
MZ373668
MZ373859
MZ373864
MZ373889
MZ373909
MZ373922
MZ488230
MZ493424
MZ493576
MZ493670
MZ366791
MZ368198
MZ368235
MZ373586
MZ373669
MZ373791
MZ373800
MZ488249
MZ493533
MZ493650
MZ368251
MZ373618
MZ373624
MZ373628
MZ373685
MZ373707
MZ373723
MZ373724
MZ373778
MZ373804
MZ487869
MZ488261
MZ488269
MZ493472
MZ493648
MZ363989
MZ367627
MZ373660
MZ373816
MZ373831
MZ373850
MZ373853
MZ373880
MZ488063
MZ493361
MZ493435
MZ493502
MZ368154
MZ368231
MZ368240
MZ368280
MZ373578
MZ373584
MZ373637
MZ373649
MZ373653
MZ373691
MZ373693
MZ373699
MZ373701
MZ373715
MZ373756
MZ373782
MZ373784
MZ373851
MZ373855
MZ373866
MZ373886
MZ373920
MZ488267
MZ493416
MZ493509
MZ493517
MZ368166
MZ368228
MZ368232
MZ368252
MZ368253
MZ373640
MZ373671
MZ373686
MZ373697
MZ373711
MZ373744
MZ373793
MZ373805
MZ373846
MZ493467
MZ493490
MZ366790
MZ368249
MZ373597
MZ373615
MZ373630
MZ373713
MZ373825
MZ373857
MZ373867
MZ373870
MZ488108
MZ373608
MZ373765
MZ488103
MZ488244
MZ493536
MZ366795
MZ368206
MZ373610
MZ373786
MZ373788
MZ373877
MZ493367
MZ493372
MZ493483
MZ366792
MZ368263
MZ373571
MZ373606
MZ373641
MZ373652
MZ373780
MZ373856
MZ373884
MZ373907
MZ489104
MZ489113
MZ493447
MZ493476
MZ493507
MZ493571
MZ493583
MZ493595
MZ493600
MZ368177
MZ373619
MZ373666
MZ373670
MZ373700
MZ373728
MZ373739
MZ373768
MZ488264
MZ488268
MZ493411
MZ493486
MZ493559
MZ368189
MZ373676
MZ373760
MZ373779
MZ373810
MZ373824
MZ373829
MZ493360
MZ493686
MZ368221
MZ373600
MZ373672
MZ373690
MZ373705
MZ488060
MZ493392
MZ493422
MZ493457
MZ493475
MZ493557
MZ493616
MZ493626
MZ363985
MZ366438
MZ487868
MZ493516
MZ493672
MZ493673
MZ366793
MZ373783
MZ493501
MZ373766
MZ488234
MZ488246
MZ493370
MZ493376
MZ493380
MZ493450
MZ493456
MZ493482
MZ493499
MZ493563
MZ493601
MZ493680
MZ373605
MZ373607
MZ373807
MZ493446
MZ493534
MZ493604
MZ493613
MZ373655
MZ493415
MZ493440
MZ493494
MZ493633
MZ493690
MZ493691
MZ366794
MZ368171
MZ373580
MZ488104
MZ488265
MZ493385
MZ493389
MZ493460
MZ493471
MZ493497
MZ493520
MZ493580
MZ493592
MZ493620
MZ493642
MZ493657
MZ493683
MZ366443
MZ366788
MZ368188
MZ368193
MZ373620
MZ493437
MZ493489
MZ493505
MZ493506
MZ493531
MZ493552
MZ493556
MZ493593
MZ493596
MZ493612
MZ493617
MZ493640
MZ493669
MZ367862
MZ373627
MZ373746
MZ488252
MZ488266
MZ493554
MZ493562
MZ366560
MZ366610
MZ366612
MZ366629
MZ366632
MZ366642
MZ366650
MZ366657
MZ366658
MZ366708
MZ366720
MZ366722
MZ366736
MZ366743
MZ373858
MZ493378
MZ493491
MZ493611
MZ366555
MZ366563
MZ366586
MZ366689
MZ493362
MZ493379
MZ493549
MZ493619
MZ494110
MZ366601
MZ366669
MZ366693
MZ366714
MZ373848
MZ373913
MZ493369
MZ493441
MZ493528
MZ493666
MZ363487
MZ363488
MZ363489
MZ363491
MZ363494
MZ363496
MZ363497
MZ363499
MZ363500
MZ363501
MZ363502
MZ366611
MZ366637
MZ366660
MZ366704
MZ373582
MZ373682
MZ373694
MZ493553
MZ366740
MZ493496
MT509664
MT509665
MT509667
MZ363525
MZ363546
MZ363550
MZ366564
MZ366702
MZ488258
MZ493654
MT509666
MZ363485
MZ363529
MZ363551
MZ373681
MZ373823
MZ373874
MZ488098
MZ488235
MZ493508
MZ493629
MZ494049
MZ494051
MZ494063
MZ494077
MZ494080
MZ494087
MZ494095
MZ494100
MZ494103
MZ494108
MZ366576
MZ366698
MZ366789
MZ367259
MZ373696
MZ373743
MZ487900
MZ488237
MZ493461
MZ493462
MZ493464
MZ493602
MT509663
MZ366441
MZ366587
MZ366725
MZ488239
MZ493459
MZ493532
MZ493605
MZ493661
MZ494097
MZ363486
MZ366575
MZ366584
MZ366690
MZ366710
MZ368150
MZ373861
MZ487880
MZ488236
MZ493433
MZ493510
MZ493567
MZ366451
MZ366626
MZ367623
MZ373695
MZ373849
MZ487867
MZ488107
MZ488231
MZ493365
MZ493373
MZ493375
MZ493381
MZ493407
MZ493429
MZ493434
MZ493439
MZ493449
MZ493453
MZ493493
MZ493495
MZ493498
MZ493500
MZ493504
MZ493530
MZ493537
MZ493540
MZ493543
MZ493550
MZ493579
MZ493585
MZ493587
MZ493606
MZ493624
MZ493632
MZ493637
MZ493638
MZ493639
MZ493643
MZ493644
MZ493645
MZ493646
MZ493647
MZ493674
MZ493676
MZ493681
MZ493682
MZ493684
MZ493687
MZ493689
MZ363541
MZ368148
MZ487886
MZ488052
MZ493541
MZ493560
MZ366446
MZ366588
MZ366652
MZ366681
MZ366716
MZ366727
MZ366787
MZ373899
MZ487885
MZ487895
MZ489106
MZ489109
MZ489111
MT231251
MT231253
MT231254
MT509655
MT509660
MZ363547
MZ363548
MZ366583
MZ366645
MZ366656
MZ366712
MZ373585
MZ488055
MZ488233
MZ493488
MZ493522
MT231247
MT231249
MT231250
MT231252
MT231255
MT509652
MZ366640
MZ366713
MZ487862
MZ487865
MZ489100
MZ493383
MZ493395
MZ493485
MZ493688
MZ494076
MT231246
MT231248
MT291843
MT291844
MT291845
MT509653
MT509654
MT509661
MT509662
MZ366569
MZ366625
MZ366718
MZ488240
MZ488243
MZ488248
MZ489103
MZ366562
MZ366590
MZ366649
MZ366664
MZ373833
MZ488105
MZ488198
MZ493403
MZ366700
MZ368291
MZ487861
MZ487866
MZ488100
MZ489101
MZ489102
MZ493455
MZ494041
MZ494065
MZ366447
MZ366577
MZ367925
MZ488051
MZ488242
MZ493473
MZ493518
MZ493641
MZ363505
MZ363506
MZ363510
MZ363511
MZ363512
MZ363518
MZ363521
MZ366556
MZ366597
MZ366616
MZ366647
MZ366654
MZ366729
MZ367628
MZ368102
MZ373769
MZ373841
MZ488101
MZ488232
MZ493634
MZ366448
MZ366565
MZ366566
MZ366567
MZ366574
MZ366609
MZ366622
MZ366733
MZ366742
MZ488102
MZ493390
MZ493468
MZ494043
MZ494045
MZ494050
MZ494052
MZ494054
MZ494055
MZ494056
MZ494061
MZ494073
MZ494085
MZ494088
MZ494089
MZ494090
MZ494092
MZ494096
MZ494098
MZ494102
MZ494105
MZ494109
MZ366619
MZ366630
MZ366671
MZ366701
MZ488000
MZ494106
MZ366579
MZ366606
MZ366627
MZ366699
MZ366730
MZ367649
MZ367831
MZ487827
MZ488196
MZ493573
MZ493621
MZ493622
MZ493623
MZ366557
MZ366578
MZ366593
MZ366683
MZ373787
MZ493399
MZ494044
MZ363520
MZ366580
MZ366624
MZ366638
MZ366646
MZ366686
MZ366694
MZ366717
MZ373631
MZ488245
MZ493377
MZ493451
MZ493458
MZ493523
MZ493558
MZ494046
MZ366582
MZ366631
MZ366672
MZ373599
MZ493387
MZ493470
MZ493479
MZ494040
MZ366559
MZ366608
MZ366663
MZ366707
MZ366711
MZ366719
MZ367943
MZ373588
MZ488057
MZ488059
MZ493358
MZ493481
MZ366599
MZ367672
MZ367790
MZ493386
MZ493487
MZ493615
MZ366648
MZ366665
MZ366741
MZ367801
MZ488004
MZ488129
MZ366568
MZ366596
MZ366634
MZ366641
MZ366667
MZ366723
MZ366724
MZ488115
MZ366659
MZ366732
MZ366623
MZ366734
MZ493368
MZ493382
MZ493394
MZ493438
MZ493513
MZ493515
MZ493519
MZ493525
MZ493575
MZ493665
MZ493667
MZ366617
MZ366666
MZ487986
MZ366680
MZ366685
MZ366709
MZ367980
MZ368108
MZ488182
MZ366571
MZ366615
MZ366636
MZ366715
MZ367768
MZ494075
MZ494091
MZ366613
MZ366618
MZ366695
MZ367826
MZ487942
MZ488008
MZ489114
MZ366591
MZ366691
MZ366697
MZ367946
MZ367996
MZ368112
MZ488180
MZ489107
MZ366603
MZ366621
MZ366633
MZ366670
MZ366731
MZ367923
MZ368147
MZ493426
MZ366581
MZ366651
MZ368107
MZ493463
MZ494107
MZ366643
MZ366655
MZ366662
MZ366675
MZ366706
MZ366721
MZ367269
MZ367757
MZ371698
MZ366585
MZ366639
MZ366684
MZ367658
MZ368084
MZ488222
MZ488409
MZ488421
MZ493430
MZ493431
MZ493436
MZ493478
MZ493514
MZ493529
MZ493551
MZ493588
MZ493668
MZ366620
MZ366644
MZ366726
MZ371514
MZ488481
MZ493535
MZ493594
MZ366676
MZ366696
MZ367787
MZ371659
MZ371683
MZ371695
MZ371922
MZ488169
MZ488479
MZ494079
MZ366604
MZ366682
MZ491906
MZ491997
MZ492019
MZ492033
MZ492059
MZ492060
MZ492066
MZ492083
MZ492095
MZ492137
MZ492155
MZ492166
MZ492187
MZ492216
MZ492220
MZ492226
MZ492233
MZ492274
MZ492346
MZ492364
MZ492374
MZ492412
MZ492431
MZ492457
MZ492468
MZ492484
MZ366570
MZ366687
MZ367652
MZ367967
MZ373598
MZ487980
MZ488162
MZ488186
MZ489095
MZ489098
MZ366705
MZ367822
MZ368093
MZ371553
MZ371976
MZ491978
MZ492270
MZ492461
MZ493679
MZ366735
MZ366737
MZ367674
MZ367778
MZ368087
MZ371906
MZ488217
MZ366679
MZ366692
MZ367828
MZ367864
MZ491908
MZ491968
MZ493391
MZ363839
MZ366561
MZ366668
MZ367932
MZ491891
MZ491966
MZ492031
MZ492068
MZ492126
MZ492190
MZ492230
MZ492240
MZ492255
MZ492306
MZ492326
MZ492350
MZ492492
MZ366673
MZ366738
MZ366739
MZ492200
MZ492312
MZ492321
MZ493363
MZ493544
MZ367632
MZ367803
MZ367810
MZ367878
MZ367929
MZ367959
MZ371377
MZ371430
MZ371489
MZ371525
MZ371779
MZ371912
MZ366589
MZ366602
MZ366677
MZ367755
MZ371308
MZ371319
MZ371343
MZ371411
MZ371427
MZ371437
MZ371440
MZ371441
MZ371448
MZ371449
MZ371478
MZ371480
MZ371487
MZ371491
MZ371505
MZ371546
MZ371547
MZ371564
MZ371581
MZ371632
MZ371655
MZ371670
MZ371692
MZ371704
MZ371748
MZ371758
MZ371815
MZ371834
MZ371867
MZ371871
MZ371886
MZ371921
MZ371923
MZ371950
MZ371956
MZ371957
MZ372035
MZ487991
MZ491879
MZ492119
MZ492508
MZ492514
MZ493384
MZ366594
MZ366635
MZ367982
MZ371812
MZ491990
MZ493610
MZ366592
MZ367834
MZ493414
MZ494058
MZ366600
MZ366614
MZ367661
MZ371721
MZ491874
MZ491971
MZ492048
MZ492161
MZ492480
MZ493393
MZ493401
MZ493474
MZ366598
MZ366628
MZ366653
MZ366674
MZ367849
MZ367930
MZ366605
MZ366688
MZ367645
MZ367813
MZ368014
MZ366573
MZ366703
MZ366728
MZ367624
MZ367650
MZ371831
MZ371883
MZ491783
MZ491873
MZ491875
MZ491880
MZ491881
MZ491885
MZ491886
MZ491887
MZ491888
MZ491889
MZ491890
MZ491892
MZ491893
MZ491895
MZ491897
MZ491900
MZ491901
MZ491902
MZ491907
MZ491910
MZ491911
MZ491912
MZ491913
MZ491914
MZ491916
MZ491918
MZ491919
MZ491920
MZ491922
MZ491924
MZ491925
MZ491926
MZ491928
MZ491930
MZ491931
MZ491934
MZ491936
MZ491937
MZ491938
MZ491939
MZ491940
MZ491942
MZ491944
MZ491946
MZ491947
MZ491948
MZ491949
MZ491950
MZ491954
MZ491955
MZ491958
MZ491960
MZ491961
MZ491962
MZ491963
MZ491964
MZ491967
MZ491970
MZ491972
MZ491973
MZ491974
MZ491977
MZ491979
MZ491980
MZ491981
MZ491989
MZ491993
MZ491995
MZ491998
MZ491999
MZ492003
MZ492004
MZ492005
MZ492006
MZ492007
MZ492010
MZ492011
MZ492014
MZ492015
MZ492016
MZ492017
MZ492018
MZ492020
MZ492021
MZ492024
MZ492025
MZ492027
MZ492029
MZ492032
MZ492035
MZ492039
MZ492040
MZ492042
MZ492043
MZ492044
MZ492045
MZ492046
MZ492049
MZ492050
MZ492052
MZ492054
MZ492057
MZ492062
MZ492063
MZ492064
MZ492065
MZ492069
MZ492072
MZ492073
MZ492074
MZ492075
MZ492076
MZ492077
MZ492078
MZ492079
MZ492081
MZ492082
MZ492085
MZ492086
MZ492087
MZ492088
MZ492089
MZ492091
MZ492094
MZ492096
MZ492098
MZ492099
MZ492100
MZ492101
MZ492102
MZ492104
MZ492106
MZ492107
MZ492109
MZ492111
MZ492112
MZ492114
MZ492116
MZ492117
MZ492118
MZ492120
MZ492124
MZ492128
MZ492129
MZ492130
MZ492131
MZ492132
MZ492133
MZ492134
MZ492135
MZ492136
MZ492139
MZ492140
MZ492142
MZ492149
MZ492153
MZ492154
MZ492158
MZ492170
MZ492171
MZ492172
MZ492174
MZ492175
MZ492178
MZ492179
MZ492180
MZ492191
MZ492193
MZ492195
MZ492196
MZ492198
MZ492201
MZ492204
MZ492207
MZ492208
MZ492209
MZ492210
MZ492212
MZ492213
MZ492217
MZ492218
MZ492219
MZ492229
MZ492235
MZ492239
MZ492243
MZ492245
MZ492248
MZ492249
MZ492251
MZ492257
MZ492258
MZ492260
MZ492262
MZ492263
MZ492265
MZ492268
MZ492272
MZ492273
MZ492278
MZ492279
MZ492283
MZ492287
MZ492289
MZ492291
MZ492295
MZ492297
MZ492300
MZ492305
MZ492308
MZ492310
MZ492317
MZ492318
MZ492324
MZ492325
MZ492327
MZ492328
MZ492329
MZ492331
MZ492332
MZ492333
MZ492334
MZ492336
MZ492337
MZ492338
MZ492341
MZ492344
MZ492345
MZ492347
MZ492351
MZ492352
MZ492353
MZ492362
MZ492367
MZ492369
MZ492372
MZ492377
MZ492378
MZ492380
MZ492383
MZ492384
MZ492386
MZ492389
MZ492390
MZ492397
MZ492399
MZ492402
MZ492403
MZ492406
MZ492407
MZ492411
MZ492414
MZ492415
MZ492420
MZ492423
MZ492424
MZ492425
MZ492427
MZ492428
MZ492430
MZ492435
MZ492437
MZ492438
MZ492439
MZ492442
MZ492443
MZ492444
MZ492446
MZ492447
MZ492448
MZ492449
MZ492451
MZ492453
MZ492454
MZ492455
MZ492456
MZ492460
MZ492462
MZ492463
MZ492464
MZ492465
MZ492470
MZ492474
MZ492478
MZ492479
MZ492481
MZ492485
MZ492486
MZ492488
MZ492489
MZ492490
MZ492493
MZ492497
MZ492498
MZ492499
MZ492500
MZ492502
MZ492506
MZ492511
MZ492513
MZ492516
MZ492520
MZ492522
MZ492533
MZ492534
MZ493521
MZ493939
MZ493940
MT509668
MZ366841
MZ366842
MZ366848
MZ366858
MZ366871
MZ367933
MZ371753
MZ366558
MZ367782
MZ487828
MZ487925
MZ487972
MZ488168
MZ488205
MZ488241
MZ488247
MZ491704
MZ366572
MZ367844
MZ367939
MZ367963
MZ488183
MZ488187
MZ492113
MZ492512
MZ493625
MZ493946
MZ493948
MZ493949
MZ493950
MZ493951
MZ493952
MZ493953
MZ493954
MZ493955
MZ493956
MZ493957
MZ493958
MZ493959
MZ493960
MZ493961
MZ493962
MZ493963
MZ493964
MZ493965
MZ493966
MZ493967
MZ493969
MZ493970
MZ493971
MZ493972
MZ493974
MZ493975
MZ493976
MZ493977
MZ493978
MZ493979
MZ493980
MZ493981
MZ493982
MZ493983
MZ493984
MZ493985
MZ493986
MZ493987
MZ493988
MZ493989
MZ493990
MZ493991
MZ493992
MZ493993
MZ493994
MZ493995
MZ493996
MZ493997
MZ493998
MZ494000
MZ494001
MZ494003
MZ494004
MZ494005
MZ494006
MZ494007
MZ494008
MZ494009
MZ494010
MZ366595
MZ366678
MZ367631
MZ367634
MZ367639
MZ367648
MZ367655
MZ367660
MZ371413
MZ487876
MZ487955
MZ488050
MZ493364
MZ493366
MZ493374
MZ493388
MZ493396
MZ493397
MZ493421
MZ493477
MZ493503
MZ493511
MZ493527
MZ493539
MZ493542
MZ493545
MZ493561
MZ493570
MZ493597
MZ493599
MZ493608
MZ493627
MZ493628
MZ493631
MZ493651
MZ493653
MZ493655
MZ493671
MZ367646
MZ367665
MZ367676
MZ368016
MZ493945
MZ493947
MZ367270
MZ367765
MZ371678
MZ367272
MZ489099
MZ489112
MZ491716
MZ491736
MZ492090
MZ492368
MZ492452
MZ493413
MZ367250
MZ367251
MZ367252
MZ367253
MZ367254
MZ367255
MZ367256
MZ367257
MZ367258
MZ367260
MZ367829
MZ367991
MZ368030
MZ368065
MZ371364
MZ371365
MZ371785
MZ371325
MZ371421
MZ371839
MZ488177
MZ492475
MZ492532
MZ371512
MZ487930
MZ491719
MZ367662
MZ367881
MZ371433
MZ371515
MZ371539
MZ371551
MZ371590
MZ371599
MZ371622
MZ371690
MZ371763
MZ371764
MZ371787
MZ371848
MZ371863
MZ371890
MZ371930
MZ371938
MZ372026
MZ372044
MZ491774
MZ371313
MZ371354
MZ371405
MZ371503
MZ371566
MZ371629
MZ371713
MZ371879
MZ371880
MZ371927
MZ491921
MZ492055
MZ492222
MZ492238
MZ492246
MZ492252
MZ492264
MZ367643
MZ371311
MZ371483
MZ371297
MZ371312
MZ371333
MZ371618
MZ371689
MZ371813
MZ371884
MZ371902
MZ367625
MZ367638
MZ367641
MZ367644
MZ367680
MZ371552
MZ371796
MZ372014
MZ491706
MZ491708
MZ491709
MZ491714
MZ491717
MZ491720
MZ491721
MZ491722
MZ491723
MZ491725
MZ491730
MZ491732
MZ491733
MZ491738
MZ491741
MZ491742
MZ491743
MZ491746
MZ491747
MZ491750
MZ491751
MZ491752
MZ491753
MZ491757
MZ491758
MZ491760
MZ491763
MZ491767
MZ491772
MZ491773
MZ491776
MZ491777
MZ491778
MZ491779
MZ491780
MZ491781
MZ491785
MZ491786
MZ363515
MZ367856
MZ371285
MZ366607
MZ366811
MZ366813
MZ366855
MZ367670
MZ367679
MZ367848
MZ367871
MZ487952
MZ371303
MZ371315
MZ371320
MZ371321
MZ371359
MZ371457
MZ371502
MZ371612
MZ371905
MZ371933
MZ372049
MZ372056
MZ487983
MZ488007
MZ488011
MZ371290
MZ371310
MZ371314
MZ371322
MZ371328
MZ371332
MZ371334
MZ371339
MZ371353
MZ371358
MZ371361
MZ371370
MZ371371
MZ371375
MZ371384
MZ371403
MZ371406
MZ371408
MZ371409
MZ371412
MZ371419
MZ371422
MZ371423
MZ371434
MZ371435
MZ371438
MZ371444
MZ371452
MZ371460
MZ371472
MZ371474
MZ371476
MZ371477
MZ371488
MZ371494
MZ371498
MZ371501
MZ371504
MZ371511
MZ371519
MZ371521
MZ371522
MZ371535
MZ371536
MZ371542
MZ371543
MZ371550
MZ371557
MZ371561
MZ371567
MZ371570
MZ371576
MZ371577
MZ371598
MZ371601
MZ371628
MZ371638
MZ371646
MZ371664
MZ371687
MZ371693
MZ371696
MZ371708
MZ371723
MZ371727
MZ371730
MZ371731
MZ371733
MZ371734
MZ371736
MZ371744
MZ371750
MZ371754
MZ371757
MZ371771
MZ371777
MZ371790
MZ371797
MZ371851
MZ371853
MZ371864
MZ371865
MZ371907
MZ371911
MZ371916
MZ371932
MZ371934
MZ371939
MZ371945
MZ371948
MZ371958
MZ371963
MZ371974
MZ371988
MZ372015
MZ372016
MZ372024
MZ372028
MZ372031
MZ372038
MZ372039
MZ372060
MZ371291
MZ371293
MZ371305
MZ371316
MZ371331
MZ371347
MZ371363
MZ371376
MZ371378
MZ371383
MZ371389
MZ371559
MZ371643
MZ371644
MZ371665
MZ371673
MZ371716
MZ371737
MZ371742
MZ371769
MZ371781
MZ371788
MZ371806
MZ371943
MZ371971
MZ371999
MZ491952
MZ371719
MZ371299
MZ371608
MZ371898
MZ371562
MZ371597
MZ371615
MZ371913
MZ371973
MZ367781
MZ371341
MZ371591
MZ368066
MZ367678
MZ368059
MZ492115
MZ371401
MZ487945
MZ367995
MZ371470
MZ491705
MZ491707
MZ491727
MZ491737
MZ491782
MZ493420
MZ371385
MZ367775
MZ371294
MZ371302
MZ371345
MZ371382
MZ371486
MZ371517
MZ371651
MZ371814
MZ371300
MZ367761
MZ367832
MZ368008
MZ371609
MZ367931
MZ368068
MZ368095
MZ372043
MZ371493
MZ371611
MZ371710
MZ371811
MZ371846
MZ371870
MZ371889
MZ371992
MZ372062
MZ371538
MZ371613
MZ371649
MZ371955
MZ371523
MZ371426
MZ372058
MZ371286
MZ367789
MZ492254
MZ368090
MZ371309
MZ371416
MZ371436
MZ371445
MZ371456
MZ371459
MZ371465
MZ371481
MZ371492
MZ371513
MZ371548
MZ371560
MZ371565
MZ371572
MZ371582
MZ371583
MZ371593
MZ371624
MZ371637
MZ371653
MZ371656
MZ371658
MZ371686
MZ371691
MZ371697
MZ371745
MZ371746
MZ371747
MZ371776
MZ371819
MZ371825
MZ371856
MZ371857
MZ371869
MZ371876
MZ371877
MZ371914
MZ371925
MZ371944
[truncated: 1,701 more rows]

## Sheet: HCoV-HKU1
Genome Sequence: HCoV-HKU1 Class: Non-COVID-19
KY674942
KT779555
KT779556
OL770286
HM034837
KF686341
KY674921
MH940245
LC315650
KF686342
KF686344
KY674941
KF430203
KF430198
KF430197
MH557019
MH557004
MH557006
MH557007
MH557008
MH557009
MH557010
MH557012
MH557018
MH556998
MH556999
MH557000
MH557002
MH557013
MH557016
MH557017
MH557020
MH557005
MN488637
MH557015
MH557023
MH557011
MH557003
MH557024
MH557014
MH557001
MH557021
MH557022
MH556991
MH556992
MH556993
MH556994
MH556995
MH556996
MH556997
MH556981
MH556985
MH556989
MH556971
MH556972
MH556973
MH556974
MH556975
MH556976
MH556977
MH556978
MH556980
MH556984
MH556964
MH556965
MH556966
MH556967
MH556968
MH556969
MH556979
MH556982
MH556983
MH556986
MH556987
MH556988
MH556990
MH556957
MH556958
MH556959
MH556960
MH556961
MH556962
MH556963
MH556970
MH556947
MH556951
MH556955
MH556936
MH556937
MH556938
MH556939
MH556940
MH556941
MH556942
MH556943
MH556944
MH556946
MH556950
MH556930
MH556931
MH556932
MH556933
MH556934
MH556935
MH556945
MH556948
MH556949
MH556952
MH556953
MH556954
MH556956
MH556923
MH556924
MH556925
MH556926
MH556927
MH556928
MH556929
MN488620
MN488621
KR055532
KR055533
KR055534
KR055535
KR055536
KR055537
KR055538
KR055539
KR055540
KR055541
KR055542
KR055543
KR055544
KR055545
KR055546
KR055547
KR055548
KR055549
KR055550
KR055551
KR055552
KR055553
KR055512
KR055513
KR055514
KR055515
KR055516
KR055517
KR055518
KR055519
KR055520
KR055521
KR055522
KR055524
KR055525
KR055526
KR055527
KR055528
KR055529
KR055530
KR055531
KR055554
KR055555
KR055556
KR055557
KR055558
KR055559
KR055560
KR055561
KR055562
KR055563
KR055564
KR055565
KR055566
KR055567
KR055568
KR055569
KR055570
KR055571
KR055572
KR055573
KR055574
KR055575
JN234449
JN234450
JN234451
JN234452
JN234453
JN234454
JN234455
JN234456
JN234457
JN234458
JN234459
JN234460
JN234461
JN234462
JN234463
JN234464
MT492208
MT492209
MT492210
MT492211
MT492205
MT492206
MT492207
KR055523
KP113658
KP113659
KP113660
KP113661
KP113662
FJ656149
FJ656151
FJ656152
FJ656134
FJ656135
FJ656136
FJ656137
FJ656138
FJ656139
FJ656140
FJ656141
FJ656142
FJ656143
FJ656144
FJ656145
FJ656146
FJ656147
FJ656148
FJ656150
KR607990
KR607991
KR607992
KR607993
KR607994
JX513212
JX513213
JX513214
OL679306
MW021163
KJ768644
KJ768646
KJ768645
JX513246
JX513248
JX513247
MN488623
FJ937641
FJ937646
FJ937654
KJ866112
KJ866113
KJ866114
KJ866115
KJ866116
KJ866117
KJ866118
KJ866119
KJ866120
KJ866121
KJ866122
KJ866123
KJ866124
KJ866125
KJ866108
KJ866109
KJ866110
KJ866111
KJ866107
FJ937643
FJ937644
FJ937645
FJ937647
FJ937648
FJ937649
FJ937650
FJ937651
FJ937652
FJ937653
FJ937655
FJ937656
FJ937657
FJ937658
FJ937659
FJ937642
KP112150
KP112152
KC294427
KC294428
KC294429
KJ866066
KJ866067
KJ866068
KJ866069
KJ866070
KJ866071
KJ866072
KJ866073
KJ866074
KJ866075
KJ866076
KJ866077
KJ866078
KJ866079
JN234487
KJ866062
KJ866063
KJ866064
KJ866065
KJ866061
JN234489
JN234478
JN234479
JN234480
JN234481
JN234482
JN234483
JN234484
JN234485
JN234486
JN234488
JN234490
JN234491
JN234492
JN234493
JN234494
JN234495
JN234496
FJ656132
FJ656133
FJ656116
FJ656117
FJ656118
FJ656119
FJ656120
FJ656121
FJ656122
FJ656123
FJ656124
FJ656125
FJ656126
FJ656127
FJ656128
FJ656129
FJ656130
FJ656131
JN234472
FJ656115
KM676084
KM676085
KM676086
KM676087
KM676088
KP112151
HM130738
HM130739
HM130740
HM130741
HM130742
HM130743
HM130744
HM130745
HM130746
HM130747
HM130748
HM130749
HM130737
KX898512
JN234465
JN234466
JN234467
JN234468
JN234469
JN234470
JN234471
JN234473
JN234474
JN234475
JN234476
JN234477
AB514459
AB514460
MN488622
JQ732197
JQ732198
JQ732199
JQ732200
JQ732201
JQ732202
KF524862
FJ931534
GU904427
GU904423
GU904424
GU904425
GU904426
KF686343
KF686346
MW587043
KF430201
KF686340
OL770285
KY983584
AY597011
MK167038
NC_006577
LC654448
KY674943
LC315651
LC654447
LC654449

## Sheet: HCoV-NL63
Genome Sequence: HCoV-NL63 Class: Non-COVID-19
KT381875
KU521535
KX179500
LC488390
KY554971
MW202337
KY554970
MK334045
MG428707
JX104161
JX524171
MG772808
MK334047
MG428699
MK334046
KY554967
LC654455
KY554968
MK334043
MK334044
KY983586
KY829118
KY554969
MN306018
JQ765573
JQ765574
JQ765575
JQ765568
JQ765571
JQ765572
JQ765566
JQ765567
LC488389
KY674916
OK625405
JQ765569
JQ765570
JQ765564
JQ765565
JQ765563
MT118686
KF530105
KF530110
KF530104
KF530107
KF530109
KF530111
KF530113
KF530108
KF530114
KF530106
KF530112
MT118694
KY674915
MN026166
MW202338
JQ771057
JQ771055
JQ771056
JQ771058
JQ771059
JQ771060
LC488388
KY862039
KY862042
KY862043
KY862049
KY862052
KY862053
KY862054
KY862035
KY862036
KY862037
KY862038
KY862040
KY862041
KY862044
KY862045
KY862046
KY862047
KY862048
KY862050
KY862051
KX179494
KX179495
KX179496
KM055632
KM055633
KM055634
KM055635
KM055636
KM055637
KM055638
KM055639
KM055640
KM055641
KM055642
KM055643
KM055644
KM055645
KM055646
KM055647
KM055648
KM055649
KM055650
KY862015
KY862016
KY862017
KY862018
KY862019
KY862020
KY862021
KY862022
KY862023
KY862024
KY862025
KY862026
KY862027
KY862028
KY862029
KY862030
KY862031
KY862032
KY862033
KY862034
KM055627
KM055628
KM055629
KM055631
KM055612
KM055613
KM055614
KM055615
KM055616
KM055617
KM055618
KM055619
KM055620
KM055621
KM055622
KM055623
KM055624
KM055625
KM055626
KM055630
MT492197
MT492198
MG356414
MG356416
MG356417
MG356418
MG356419
MG356421
MG356422
MG356423
MG356424
MG356425
MG356426
MG356415
MG356420
MG356427
MG356428
MG356429
MG356431
MG356432
MG356434
MG356435
MG356437
MG356443
MG356446
MG356413
MG356430
MG356433
MG356436
MG356438
MG356439
MG356440
MG356441
MG356442
MG356444
MG356445
MG356447
MG356448
MG356449
MG356450
MG356451
MG356452
KX179497
KX179498
KX179499
JX513255
JX513249
JX513253
MK342129
MK342130
MK342125
MK342126
MK342127
MK342128
MK342131
MK342132
MK342133
KT359872
KT359877
KT359879
KT359880
KT359881
KT359888
KT359893
KT359895
KT359896
KT359900
KT359905
KT359906
KT359907
KT359908
KT359912
KT359913
KT359873
KT359874
KT359875
KT359876
KT359878
KT359882
KT359883
KT359884
KT359885
KT359886
KT359887
KT359889
KT359890
KT359891
KT359892
KT359894
KT359897
KT359898
KT359899
KT359901
KT359902
KT359903
KT359904
KT359909
KT359910
KT359911
KY862055
KY862056
KY862057
KY862058
KY862059
KY862060
KY862061
KY862062
KY862063
KY862064
KY862065
KY862066
KY862067
KY862068
KY862069
KY862070
KY862071
KY862072
KY862073
KY862074
MN488629
KM055607
KM055608
KM055609
KM055610
KM055591
KM055592
KM055593
KM055594
KM055595
KM055596
KM055597
KM055598
KM055599
KM055600
KM055601
KM055602
KM055603
KM055604
KM055605
KM055606
KM055611
MN488628
MN488630
MN488631
KT359829
KT359830
KT359831
KT359832
KT359833
KT359834
KT359835
KT359836
KT359837
KT359838
KT359839
KT359840
KT359841
KT359842
KT359843
KT359844
KT359845
KT359846
KT359847
KT359848
KT359849
KT359850
KT359851
KT359852
KT359853
KT359854
KT359855
KT359856
KT359857
KT359858
KT359859
KT359860
KT359861
KT359862
KT359863
KT359864
KT359865
KT359866
KT359867
KT359868
KT359869
KT359870
KT359871
DQ846901
MT501720
MT501721
DQ462764
DQ462763
DQ462765
DQ462766
DQ462767
DQ462768
DQ462769
DQ462770
DQ462771
DQ462755
DQ462756
DQ462757
DQ462759
DQ462760
DQ462761
DQ462758
JX513250
JX513254
DQ462752
DQ462753
DQ462754
JX513252
JX513251
KJ866127
KJ866128
KJ866129
KJ866130
KJ866131
KJ866132
KJ866133
KJ866134
KJ866135
KJ866136
KJ866137
KJ866138
KJ866139
KJ866140
KJ866141
KJ866143
KJ866144
KJ866126
KJ866142
KT359786
KT359787
KT359788
KT359789
KT359790
KT359791
KT359792
KT359793
KT359794
KT359795
KT359796
KT359797
KT359798
KT359799
KT359800
KT359801
KT359802
KT359803
KT359804
KT359805
KT359806
KT359807
KT359808
KT359809
KT359810
KT359811
KT359812
KT359813
KT359814
KT359815
KT359816
KT359817
KT359818
KT359819
KT359820
KT359821
KT359822
KT359823
KT359824
KT359825
KT359826
KT359827
KT359828
KF668029
KM077072
KM077074
KM077075
KM077076
KM077077
KM077078
KM077079
KM077093
KM077073
KM077088
KM077087
KM077089
KM077092
KM077080
KM077081
KM077083
KM077085
KM077086
KM077090
KM077091
KM077082
KM077084
DQ462772
DQ462773
DQ462774
DQ462775
DQ462776
DQ462777
DQ462778
DQ462779
DQ462780
FJ656161
FJ656166
FJ656168
FJ656173
FJ656158
FJ656169
FJ656174
FJ656170
FJ656171
FJ656159
FJ656160
FJ656162
FJ656164
FJ656165
FJ656163
KX866386
KX866387
KX866389
KX866390
KX866391
KX866392
KX866388
JX513215
JX513216
JX513217
JX513218
JX513220
JX513221
JX513223
KX866393
KX866394
FJ656157
JX513222
FJ656172
JX513219
FJ656167
KJ768642
KJ768633
KJ768634
KJ768635
KJ768636
KJ768637
KJ768638
KJ768639
KJ768641
KJ768643
KJ796466
KJ796465
MN086823
KJ768640
DQ462781
DQ462783
DQ462784
DQ462785
DQ462786
DQ462787
DQ462788
DQ462789
DQ462790
DQ462791
DQ462792
DQ462782
KJ796467
GQ856813
GQ856810
GQ856811
GQ856798
GQ856799
GQ856800
GQ856801
GQ856802
GQ856803
GQ856804
GQ856805
GQ856806
GQ856807
GQ856808
GQ856809
GQ856812
GQ856814
FJ656155
FJ656153
EU189113
EU189114
DQ462762
GU068571
GU068572
GU068573
GU068576
GU068579
FJ656154
FJ656156
GU068574
GU068577
GU068578
GU068580
GU068581
GU068568
GU068569
GU068570
GU068575
KP112154
KP112157
KP112156
KC294433
EU125188
EU125189
EU125190
KJ866081
KJ866082
KJ866083
KJ866084
KJ866085
KJ866086
KJ866087
KJ866088
KJ866089
KJ866090
KJ866091
KJ866092
KJ866093
KJ866094
KJ866095
KJ866096
KJ866097
KJ866080
KJ866098
KM676089
KM676090
KM676091
GQ856829
GQ856830
GQ856827
GQ856828
GQ856831
GQ856815
GQ856816
GQ856817
GQ856818
GQ856819
GQ856820
GQ856821
GQ856822
GQ856823
GQ856824
GQ856825
GQ856826
KP112155
HM130751
HM130752
HM130753
HM130754
HM130755
HM130756
HM130757
HM130750
KP112153
GU068559
GU068557
GU068558
GU068560
GU068561
GU068562
GU068563
GU068564
GU068565
GU068566
GU068567
GU068554
GU068555
GU068556
KF524860
KF524861
KF524839
MG428704
MG428702
MG428703
MW587039
MG428706
MG428700
MG428701
MG428705
KT266906
MN306040
JX504050

## Sheet: MERS-CoV
Genome Sequence: MERS-CoV Class: Non-COVID-19
KM027278
KM027279
KM027280
KM027281
KM027282
KM027283
KM027284
KM027285
KM027286
KM027287
KM027288
KM027289
KM027290
KM027291
KM027292
KT806022
KT861629
KT861630
KT861631
KT861633
KT861632
KM027263
KM027264
KM027265
KM027266
KM027267
KM027268
KM027269
KM027270
KM027271
KM027272
KM027273
KM027274
KM027275
KM027276
KT805966
KT805970
KT805972
KT805973
KT805981
KT805991
KT805993
KT805994
KT805995
KT805996
KT805997
KT805998
KT806001
KT806002
KT806004
KT806006
KP236092
KT357805
KT805965
KT805984
KT805988
KT806000
KT806018
KT806019
KT806020
KJ782549
KT805961
KT805962
KT805963
KT805964
KT805967
KT805968
KT805969
KT805971
KT805974
KT805975
KT805976
KT805977
KT805978
KT805979
KT805980
KT805987
KT805989
KT805990
KT805992
KT805999
KT806005
KT806007
KT806008
KT806009
KT806010
KT806011
KT806012
KT806014
KT806021
KT806023
KT806024
KT806025
KT806026
KT806027
KT806028
KT806029
KT806030
KT806031
KT806032
KT806033
KT806034
KT806035
KT806036
KT806037
KT806038
KT806039
KT806040
KT806041
MN403102
KT805982
KT805983
KT805985
KT805986
KT806013
KT806015
KT806017
KY673146
KY673147
KR912187
KR912188
KR912189
KR912190
KR912191
KR912192
KR912193
KR912194
KR912195
KR912196
KT806003
KT357804
KT357806
KT357807
KT357808
KT357809
KT357810
KT357811
KT357812
KT806016
MN735682
KT357802
KT357803
MN735679
MN735680
MN735681
KF811036
MK858156
MK858157
MK858158
MK858159
MK858160
MK858161
MK858162
MK858163
MK858164
KT003530
KT182958
KF600616
KJ156907
KT624238
KT624239
KT624236
KT624237
KT357801
KF600622
KJ156903
KJ156863
KF600633
KJ156912
KJ156899
KT357794
KT624242
KT624243
KT624240
KT624241
KJ156924
KT357797
KJ156879
KF600635
KJ156938
KJ156875
KJ156925
KJ156864
KJ156897
KJ156890
KJ156898
KJ156884
KF600654
KJ156919
KJ156915
KF600629
KJ156868
KJ156867
KF600614
KF600649
KF600650
KJ156882
KJ156880
KJ156877
KJ156870
KJ156917
KJ156861
KJ156913
KF600617
KF600625
KJ156871
KJ156885
KJ156932
KJ156950
KJ156906
KF600639
KF600621
KJ156923
KJ156878
KF600637
KF600618
KJ156900
KT357796
KJ156889
KT357799
KJ858496
KF600624
KF600640
KJ156909
KJ156953
KF600656
KJ156862
KJ156883
KJ156933
KJ858499
KJ156902
KJ858497
KJ156859
KY688117
KY688115
KY688116
KF811035
KP236093
KJ156921
KJ782550
KY673143
KY673144
KY673145
KP769415
KT003529
KF600653
KJ156893
KJ156887
KJ156904
KF600619
KJ858495
KJ858500
KT624250
KT624251
KT624248
KT624249
KT002192
KT357795
KM044033
KT002193
KT003528
KM044034
KT717696
KT717697
KT717698
KT717699
KT717700
KT717701
KT717702
KT717703
KT717704
KT717705
KT717706
KT717707
KT717708
KM044032
KU233365
KU233366
KU233367
KU233368
KU233369
KU233370
KU233371
KU233373
KU233374
KU233375
KU233376
KU233377
KU233372
KJ156892
KT275311
KT275313
KT275312
KT275315
KJ156928
KF600641
KT002194
KT002191
KT624246
KT624247
KT624244
KT624245
KT002190
KT357800
KT357798
KJ858498
KX960122
KX960123
KX960124
KX960119
KX960120
KX960121
KP984457
KT001382
KT001383
KT001384
KT001385
KT001386
KT001387
KT001388
KT001389
KT001391
KT001392
KT001393
KT002189
KT275314
KX150500
KX150501
KT001390
KP143231
KX150502
KM874455
KP984458
MT675260
MT675256
MK129253
MK039552
MK039553
MK052676
MN723544
MH029552
MN723542
MN723543
MG546330
MG546331
KP223131
MG366883
MG912601
KJ813439
KJ829365
MG366880
MG366881
MG366882
MG912595
MG912596
MG912597
MG912598
MG912599
MG912600
MG912602
MG912603
MG912604
MG912605
MG912606
MG912607
MG912608
MK462247
MK462248
MK462251
MG912609
MK462244
MK462249
MK462250
MK462253
MK462254
MK462256
MN365232
MN365233
KP209310
MK462243
MK462245
MK462246
MK483839
KX034097
KX034100
MK462252
KT026454
KX034095
KY581684
KY581685
KY581686
KY581687
KY581688
KY581689
KY581690
KY581691
KY581692
KY581693
KY673148
KU308549
KX034093
KP209307
KP209308
KP209309
KP209311
KP209313
KT026456
KY581694
KP209306
KP209312
MT675261
MT675262
NC_019843
KX034094
KT156560
KT156561
KT026455
KT029139
KX034099
KT026453
KX034098
MH306207
MH454272
MH013216
KY688120
KY688123
KY688124
MG011360
MG011361
MG011362
MK796425
KF186567
MH395139
MH432120
KF600647
MG520075
MG520076
MG757593
MG757594
MG757595
MG757596
MG757597
MG757598
MG757599
MG757600
MG757601
MG757602
MG757603
MG757604
MG757605
MN120513
MN120514
MG011340
MG011342
MG011343
MG011344
MG011345
MG011346
MG011347
MG011348
MG011349
MG011350
MG011353
MG011354
MG011355
MG011356
MG011357
MG011358
MG011359
KF186566
MG011341
MG011351
MH310911
MG366483
MH310910
MG011352
KF600628
KX154690
MT387202
KF600632
KT861628
KX154694
KT006149
MT675253
KT806044
KT806045
KT806055
KF600651
KU851860
KU851861
KU851862
KU851863
KU851864
KX154684
KX154685
KX154686
KX154687
KX154688
KX154689
KX154691
KX154692
KX154693
KT806046
KT806048
KT806049
KT806051
KR011263
KR011264
KR011265
KR011266
KT806052
KT806053
KU710264
KT861627
MH310912
KF192507
MH822886
KX034096
KT806047
KY688118
MT675265
NC_038294
KC667074
KU851859
KT868865
KT868866
KT868867
KT868868
KT868869
KT868871
KT868872
KT868873
KT868874
KT868875
KT868876
KT868877
JX869059
KT868870
KF600630
KF961221
KF186564
KF600652
MH310909
KF600644
KF961222
KF600627
KY688119
KY688122
KF600645
MK462255
KU233363
KC164505
KF186565
KJ361503
MF000458
MF000460
KF600634
KF600613
KJ156881
KF600612
KJ156874
KJ156910
MF741825
MF741826
MF741828
MF741829
MF741830
MF741831
KJ156866
KJ156934
KY688121
KF600620
KJ156869
KJ156944
KJ156952
KJ156949
MF741833
MF741834
MF741835
MF741836
MF741837
KU233364
KM015348
MT675259
MF000459
KM210278
MK280984
KM210277
MF000457
KT326819
KU233362
OL622035
OL622036
KC776174
MT675255
MT675269
KM027255
KM027256
KM027259
MN481978
MN481967
MN481969
MN481970
MN481971
MN481972
MN481973
MN481974
MN481975
MN481977
MN481979
MN481980
MN481981
MN481982
MN481983
MN481984
MN481985
MN481986
MN481965
MN481966
MN481968
MN481976
MN481964
KT036372
KM027262
KJ361501
KF745068
KJ556336
KM027260
KT121572
KT121573
KT121574
KT121575
KT121576
KT121577
KF958702
MT675263
KT374050
KT374051
KT374052
KT374053
KT374054
KT374055
KT374056
KT374057
KM027261
KM027258
KT225476
KJ361502
KJ361499
MT675257
KT121580
KM027257
KT121578
KT121579
KT121581
KT806054
MT675258
MT675254
KU710265
KT036374
KT036373
MT675266
MF741827
MF741832
KJ361500
MT675268
MT675270
MT675267
KJ156916
MT675264
KJ156942
KT806050
KJ156937
KJ156891
KJ156946
KJ156888
KJ156926
KJ156941
KJ156918
KJ156943
KF600655
KJ156896
KF600643
KF600636
KF600626
KJ156873
KJ156905
KJ156901
KJ156939
KJ156876
KJ156951
KF600646
KJ156911
KJ156872
KF600623
KJ156940
KJ156947
KJ156894
KJ156920
KF600615
KJ156931
KJ156922
KJ156948
KF600638
KJ156886
KJ156935
KJ156860
KJ156914
KJ156936
KT202801
KC875821
KJ156895
KJ156908
KJ156945
KJ156865
KF600648
KJ156929
KJ156930
KJ156927
KJ156954
KF600642
MH978888
MH978886
MH978887
MK462257
MK462258
KF600631
KT182953
KT182954
KT182955
KT182956
KT182957
KY688114
KM027277

## Sheet: HCoV-OC43
Genome Sequence: HCoV-OC43 Class: Non-COVID-19
LC654456
MH121121
LC315646
MF374983
MN306041
MW938760
MN306043
KF923896
KF923906
MT118678
MF374984
KF923895
MT118667
LC654450
MT118685
MF374985
KF923899
KF923900
MG977451
KF923905
KF923886
KF923887
KF923888
JN129835
KF923889
LC654453
MT118683
KX538975
KX538977
LC315648
KF923898
KX538965
KX538967
KX538968
KX538969
KX538971
KX538973
KX538974
KY554973
OK500297
KX538976
KX538978
KX538979
KY554974
MT118668
KF923893
KF923902
KF923903
KF923904
KF923918
KF923924
KF923925
KX538964
KX538966
KX538970
KX538972
KY554972
KF923891
KF923892
KF923894
KF923901
KF923907
KF923908
KF923909
KF923910
KF923911
KF923912
KF923913
KF923914
KF923915
KF923916
KF923917
KF923919
KF923920
KF923922
KF923923
KF923890
KF923897
KF923921
KX344031
KY369906
KJ958218
KJ958219
OK500303
JN129834
MZ450972
MG977452
MN306036
MN310478
MW532113
MW532114
MW532115
MW532117
MT118673
KY967360
MW532118
MW532119
OK318942
OK318943
OK318944
KY967358
KY967359
KY983583
MT118671
OK318939
OK318947
MW532116
OL770287
MW532110
MW532111
MW532112
KY967361
MK327281
OK318917
OK500305
OL770288
KY983585
OL770289
KY684759
OK318945
MW532108
OK318940
OK500304
OK500302
KY967356
MW532109
KY554975
OK500298
MK303625
MK303622
MK303620
MK303624
MK303619
MK303621
OK318918
KY014282
OK318941
MT118692
MT118672
KF530089
OK500299
KF530067
KF530076
KF530091
KF530095
KF530074
KF530096
KY369905
KY014281
KF530079
KF530082
KF530094
KF530063
KF530072
KF530073
KF530080
KF530088
KF530097
KF530060
KF530061
KF530064
KF530065
KF530069
KF530071
KF530075
KF530077
KF530083
KF530084
KF530090
KF530098
KF530099
KF530086
KF530087
KF530092
OK318946
KF530070
OK500301
KF530068
KF530081
KF530078
KF530085
KY983588
MN310476
KF530066
KY674920
KF530062
OK500300
KY674918
KY674917
KF530059
KF530093
MK303623
MN026165
MW202339
KF963234
KF963237
KF963238
KF963239
KF963241
KF963231
KF963232
KF963235
KF963240
KF963242
KF963243
KF963244
OK500335
OK500334
KF963230
KF963233
KF963236
KU745542
MN488635
KF963229
KU745540
KU745541
KU745546
MN488633
MN488634
KF572804
KF572805
KF572806
KF572808
KF572809
KF572810
KF572811
KF572812
KF572813
KF572814
KF572807
KF572840
KF572817
KF572818
KU745547
KU745548
KF572816
KU745533
KU745534
KU745535
KU745536
KU745537
KU745538
KU745539
KU745543
KU745544
KU745545
KF572815
KF572821
KF572822
KF572823
KF572824
KF572825
KF572826
KF572827
KF572828
KF572829
KF572830
KF572831
KF572832
KF572833
KF572834
KF572835
KF572836
KF572837
KF572838
KF572839
KF572841
KF572819
KF572820
KF572842
KF572843
KF572844
KF572845
KF572846
KF572847
KF572848
KF572849
KF572850
KF572851
KF572852
KF572853
KF572854
KF572855
KF572856
KF572857
KF572858
KF572859
KF572860
KF572861
KF572862
KF572863
KF572865
KF572866
KF572867
KF572868
KF572869
KF572870
KF572871
KF572872
KF572864
MN630529
MN630533
MN630538
MN630545
MN630559
MN630560
MN630522
MN630523
MN630524
MN630525
MN630526
MN630527
MN630528
MN630530
MN630531
MN630532
MN630534
MN630535
MN630536
MN630537
MN630539
MN630540
MN630541
MN630542
MN630543
MN630544
MN630546
MN630547
MN630548
MN630549
MN630550
MN630551
MN630552
MN630553
MN630554
MN630555
MN630556
MN630557
MN630558
MN630561
KF963213
KF963214
KF963215
KF963216
KF963217
KF963218
KF963219
KF963220
KF963221
KF963222
KF963223
KF963224
KF963225
KF963226
KF963227
KF963228
KU745563
KU745564
JX513260
JX513261
JX513268
KU745549
KU745550
KU745551
KU745552
KU745553
KU745554
KU745555
KU745556
KU745557
KU745558
KU745559
KU745560
KU745561
KU745562
KF572875
KF572876
KF572877
KF572878
KF572879
KF572880
KF572881
KF572882
KF572883
KF572884
KF572885
KF572886
KF572887
KF572888
KF572889
KF572890
KF572891
KF572892
KF572893
KF572894
KF572895
KF572897
KF572898
KF572899
KF572901
KF572902
KF572903
KF572904
KF572905
KF572906
KF572908
KF572909
KF572910
KF572911
KF572912
KF572873
KF572874
KF572896
KF572900
KF572913
KF572914
KF572916
KF572917
KF572918
KF572919
KF572920
KF572921
KF572922
KF572923
KF572924
KF572925
KF572926
KF572927
KF572928
KF572929
KF572930
KF572931
KF572932
KF572933
KF572934
KF572935
KF572936
KF572937
KF572938
KF572940
KF572941
KF572942
KF572943
KF572944
KF572945
KF572946
KF572947
KF572907
KF572915
KF572939
JX513262
JX513258
KX447782
KX447778
KX447783
KX447788
KX447780
KX447776
KX447777
KX447779
KX447781
KX447784
KX447785
KX447786
KX447787
KX447789
KX447790
LC331079
LC331080
LC331081
LC331082
LC331084
LC331085
LC331086
LC331087
LC331088
LC331089
LC331090
LC331091
LC331092
LC331093
LC506755
LC506756
LC506757
LC506758
LC506759
LC506760
LC506761
LC506762
LC506763
LC506764
LC506766
LC506774
LC506775
LC506776
LC506777
LC506778
LC506779
LC506780
LC506781
LC506782
LC506783
LC506784
LC506785
LC506786
LC506787
LC506788
LC506789
LC506821
LC506824
LC506825
LC506826
LC506827
LC506828
LC506829
LC506830
LC506831
LC506833
LC506838
LC506839
LC506840
LC506866
LC506868
LC506872
LC506939
LC506946
LC506947
LC506948
LC506949
LC506931
LC331068
LC331069
LC331070
LC331071
LC331072
LC331073
LC331074
LC331075
LC331076
LC331077
LC331078
LC331083
LC506765
LC506767
LC506768
LC506769
LC506770
LC506771
LC506772
LC506773
LC506790
LC506791
LC506792
LC506793
LC506794
LC506795
LC506796
LC506797
LC506798
LC506799
LC506800
LC506801
LC506802
LC506803
LC506804
LC506805
LC506806
LC506807
LC506808
LC506809
LC506810
LC506811
LC506812
LC506813
LC506814
LC506815
LC506816
LC506817
LC506818
LC506819
LC506820
LC506822
LC506823
LC506832
LC506834
LC506835
LC506836
LC506837
LC506841
LC506842
LC506843
LC506844
LC506845
LC506846
LC506847
LC506848
LC506849
LC506850
LC506851
LC506852
LC506853
LC506854
LC506855
LC506856
LC506857
LC506858
LC506859
LC506860
LC506861
LC506862
LC506863
LC506864
LC506865
LC506867
LC506869
LC506870
LC506871
LC506873
LC506874
LC506875
LC506876
LC506877
LC506878
LC506879
LC506880
LC506881
LC506882
LC506883
LC506884
LC506885
LC506886
LC506887
LC506888
LC506889
LC506890
LC506891
LC506892
LC506893
LC506894
LC506895
LC506896
LC506897
LC506898
LC506899
LC506900
LC506901
LC506902
LC506903
LC506904
LC506905
LC506906
LC506907
LC506908
LC506909
LC506910
LC506911
LC506912
LC506913
LC506914
LC506915
LC506916
LC506917
LC506918
LC506919
LC506920
LC506921
LC506922
LC506923
LC506924
LC506925
LC506926
LC506927
LC506928
LC506929
LC506930
LC506932
LC506933
LC506934
LC506935
LC506936
LC506937
LC506938
LC506940
LC506941
LC506942
LC506943
LC506944
LC506945
LC506950
LC506951
KF963197
KF963198
KF963199
KF963200
KF963201
KF963202
KF963203
KF963204
KF963205
KF963206
KF963207
KF963208
KF963209
KF963210
KF963211
KF963212
MN488609
MN488611
MN488612
MN488613
MN488614
MN488615
KR055599
KR055600
KR055601
KR055602
KR055603
KR055604
KR055605
KR055606
KR055607
KR055608
KR055609
KR055610
KR055611
KR055612
KR055613
KR055614
KR055615
KR055616
KR055617
KR055618
KR055619
KR055620
KR055621
KU745579
KU745580
KU745565
KU745566
KU745567
KU745568
KU745569
KU745570
KU745571
KU745574
KU745575
KU745576
KU745577
KF572709
KF572710
KF572711
KF572712
KF572713
KF572714
KF572715
KF572716
KF572717
KF572718
KF572719
KF572720
KF572721
KF572722
KF572723
KF572724
KF572725
KF572726
KF572727
KF572728
KF572729
KF572730
KF572731
KF572732
KF572733
KF572734
KF572735
KF572736
KF572737
KF572739
KF572740
KF572741
KF572743
KF572744
KF572745
KF572746
KF572747
KF572748
KF572749
KF572750
KF572751
KF572752
KF572754
KF572755
KF572756
KF572757
KU745572
KU745573
KU745578
KF572708
KF572738
KF572742
KF572758
KF572759
KF572760
KF572762
KF572763
KF572764
KF572765
KF572766
KF572767
KF572768
KF572769
KF572770
KF572771
KF572772
KF572773
KF572774
KF572775
KF572776
KF572777
KF572778
KF572779
KF572780
KF572781
KF572782
KF572783
KF572784
KF572785
KF572786
KF572787
KF572788
KF572789
KF572793
KF572794
KF572795
KF572796
KF572797
KF572798
KF572799
KF572800
KF572801
KF572802
KF572803
KF572753
KF572761
KF572790
KF572791
KF572792
MN488616
MN488610
KF572628
KF572629
KF572630
KF572631
KF572632
KF572633
KF572634
KF572635
KF572636
KF572637
KF572638
KF572639
KF572640
KF572641
KF572642
KF572643
KF572644
KF572645
KF572646
KF572647
KF572648
KF572649
KF572650
KF572651
KF572652
KF572654
KF572655
KF572656
KF572658
KF572659
KF572660
KF572661
KF572662
KF572663
KF572665
KF572666
KF572667
KF572668
KF572669
KF572670
KF572707
KF572627
KF572653
KF572657
KF572671
KF572672
KF572674
KF572675
KF572676
KF572677
KF572678
KF572679
KF572680
KF572681
KF572682
KF572683
KF572684
KF572685
KF572686
KF572687
KF572688
KF572689
KF572690
KF572691
KF572692
KF572693
KF572694
KF572695
KF572696
KF572698
KF572699
KF572700
KF572701
KF572702
KF572703
KF572704
KF572705
KF572706
KF572664
KF572673
KF572697
KR055576
KR055577
KR055578
KR055579
KR055581
KR055583
KR055584
KR055585
KR055586
KR055587
KR055588
KR055589
KR055590
KR055591
KR055592
KR055593
KR055594
KR055595
KR055597
KR055598
KR055580
KR055582
KR055596
KJ866145
KJ866146
KJ866147
JX513266
JX513264
JX513263
JX513265
JX513267
JX513259
JX513256
JX513257
KF668030
KR055622
KR055623
KR055624
KR055626
KR055627
KR055628
KR055629
KR055631
KR055632
KR055633
KR055635
KR055636
KR055638
KR055639
KR055640
KR055641
KR055642
KR055643
KR055644
KR055625
KR055630
KR055634
KR055637
KM077122
KM077109
KM077110
KM077111
KM077112
KM077113
KM077121
KM077123
KM077124
KM077125
KM077115
KM077116
KM077118
KM077119
KM077114
KM077117
KM077120
KM077108
KM077094
KM077105
KM077096
KM077097
KM077098
KM077101
KM077102
KM077103
KM077104
KM077106
KM077107
KM077126
KM077127
KM077095
KM077099
KM077100
KR607985
KR607986
KR607987
KR607988
KR607989
KP128902
KP128903
KP128904
KP128905
KP128906
KP128907
KP128908
KP128909
KP128910
KP128911
KP128912
KP128913
KP128914
KP128915
KP128900
KP128901
KC513529
KP113656
JX513229
JX513230
JX513231
JX513233
JX513234
JX513235
JX513236
JX513237
JX513238
JX513239
JX513240
JX513241
JX513224
JX513225
JX513227
JX513228
JX513242
JX513244
JX513226
JX513243
JX513232
KF512616
KF512617
KF512619
KF512620
KF512622
KF512623
KF512630
KF512631
KF512632
KF512633
KF512634
KF512635
KF512636
KF512637
KF512638
KF512639
KF512640
KF512641
KF512642
KF512643
KF512644
KF512645
KF512646
KF512647
KF512648
KF512649
KF512650
KF512651
KF512652
KF512653
KF512654
KF512655
KF512656
KF512657
KF512658
KF512659
KF512660
KF512661
KF512662
KF512663
KF512574
KF512575
KF512576
KF512577
KF512578
KF512579
KF512580
KF512581
KF512582
KF512583
KF512584
KF512585
KF512586
KF512587
KF512588
KF512589
KF512590
KF512591
KF512592
KF512593
KF512594
KF512595
KF512596
KF512597
KF512598
KF512599
KF512600
KF512601
KF512602
KF512603
KF512604
KF512605
KF512606
KF512607
KF512608
KF512609
KF512610
KF512611
KF512612
KF512613
KF512625
KF512626
KF512627
KF512614
KF512615
KF512618
KF512621
KF512628
KF512629
KF512624
KJ768623
KJ768626
KJ768624
KJ768627
KJ768622
KJ768631
KJ768632
KJ796464
KJ768625
KJ768628
KJ768629
KJ768630
KP113657
KP128899
KP112161
KJ866099
KJ866100
KJ866101
KC294430
EF394299
KF524854
KF524857
KF524856
KF524855
KF524858
KF524851
KF524852
KF524859
KF524844
KF524845
KF524846
KF524850
HM130765
HM130766
HM130767
HM130768
HM130769
HM130770
HM130771
HM130772
HM130773
HM130774
HM130776
HM130777
HM130778
HM130779
HM130780
HM130781
HM130782
HM130783
HM130784
HM130785
HM130786
HM130787
HM130788
HM130789
HM130790
HM130791
HM130792
HM130793
HM130794
HM130795
HM130796
HM130797
HM130798
HM130799
HM130758
HM130760
HM130761
HM130759
HM130763
HM130775
HM130762
HM130764
KF524849
KF524848
KF524847
KM676093
KM676094
KM676095
KM676096
KM676097
KM676098
KM676099
KM676100
KM676101
KM676102
KM676103
KM676104
KM676105
KM676106
KM676107
KM676108
KM676109
KM676110
KM676111
KM676112
KM676113
KM676114
KM676115
KM676116
KM676117
KM676118
KM676119
KM676120
KM676121
KM676122
KM676123
KM676124
KM676125
KM676126
KM676127
KM676128
KM676129
KM676130
KM676131
KM676132
KX898511
FJ647056
MN488632
FJ647070
FJ647075
FJ647052
FJ647068
FJ647059
FJ647062
FJ647067
FJ647073
FJ647054
FJ647066
AB514461
FJ647072
FJ647076
FJ647074
FJ647058
FJ647064
FJ647069
FJ647071
FJ647053
FJ647055
FJ647061
FJ647063
FJ647057
FJ647065
FJ647039
FJ647040
FJ647041
FJ647042
FJ647043
FJ647044
FJ647045
FJ647046
FJ647047
FJ647048
FJ647049
FJ647050
FJ647051
FJ647060
KP112159
KP112158
KP112160
JQ732183
JQ732184
JQ732185
JQ732186
JQ732187
JQ732188
JQ732189
JQ732190
JQ732191
JQ732192
JQ732193
JQ732194
JQ732195
JQ732196
JQ732203
KF524842
KF524838
KX426263
MW587041
MW587040
MW587042
MN306053
MN026164
KU131570
LC315647
MF314143
KP198610
KP198611
LC654451
LC654452
KY369907
LC654454
MN306042
LC315649

## Sheet: SARS-CoV-1
Genome Sequence: SARS-CoV-1 Class: Non-COVID-19
MK062180
MK062181
AY278487
AY485277
AY485278
MK062179
AY282752
AY345986
AY345987
AY345988
AY278554
AY310120
AY394991
AY394993
AY714217
AY291315
AY279354
AY568539
AY613947
AY502923
AY291451
AY502925
AY502926
AY502927
AY502928
AY502929
AY502930
AY502931
AY502932
AY394850
AY502924
AY278488
AY559096
AY304495
AY559081
AY559085
AY461660
AY427439
FJ882963
GU553363
GU553364
AY559082
AY559086
AY395003
AY559094
AY395002
JN247396
JN247395
JN247392
JN247397
JN247391
JN247394
JN247393
MK062184
MK062183
AY394995
AY390556
AY313906
AY323977
NC_004718
AY274119
DQ640652
MK062182
AY278491

## Sheet: HCoV-229E
Genome Sequence: HCoV-229E Class: Non-COVID-19
MT438696
MW587036
MN306046
MF542265
LC654446
KY684760
OK625404
LC654445
KY967357
KY369913
MT797634
JX503060
KY983587
KY369914
KY369911
MW532105
MW532107
MW532104
MT118677
KY369912
MW202340
KY369908
KY369910
JX503061
KF514430
KF514433
KF514429
MW532106
MW532103
KY621348
KF514432
KY674919
KF514431
MN369046
MT438699
KY674914
KU291448
MW039392
KF293665
KF293666
KF293664
KY369909
KM055531
KM055532
KM055533
KM055534
KM055535
KM055536
KM055537
KM055538
KM055539
KM055540
KM055541
KM055542
KM055543
KM055544
KM055548
KM055549
KM055550
KM055545
KM055546
KM055547
MT797705
MT797706
MT797707
MT797708
MT797709
MT797710
MT797711
MT797712
MT797713
MT797714
MT797715
MT797716
KM055553
KM055560
KM055551
KM055552
KM055554
KM055555
KM055556
KM055558
MT797676
MT797677
MT797678
MT797679
MT797680
MT797681
MT797682
MT797683
MT797684
MT797685
MT797686
MT797687
MT797688
MT797689
MT797690
MT797691
MT797692
MT797693
MT797694
MT797695
MT797696
MT797697
MT797698
MT797699
MT797700
MT797701
MT797702
MT797703
MT797704
KM055557
KM055559
MN488636
KM055561
KM055562
KM055563
KM055564
KM055565
KM055566
KM055567
KM055568
KM055569
KM055570
KM055571
KM055572
KM055573
KM055574
KM055575
KM055576
KM055577
KM055578
KM055590
KM055579
KM055580
KM055581
KM055582
KM055583
KM055586
KM055587
KM055588
KM055589
KM055584
KM055585
MT797635
MT797636
MT797637
MT797638
MT797639
MT797640
MT797641
MT797642
MT797643
MT797644
MT797645
MT797646
MT797647
MT797648
MT797649
MT797650
MT797651
MT797652
MT797653
MT797654
MT797655
MT797656
MT797657
MT797658
MT797659
MT797660
MT797661
MT797662
MT797663
MT797664
MT797665
MT797666
MT797667
MT797668
MT797669
MT797670
MT797671
MT797672
MT797673
MT797674
MT797675
KF285480
GU068547
GU068549
GU068546
GU068548
KF285470
KF285471
KF285472
KF285473
KF285474
KF285475
KF285476
KF285477
KF285478
KF285479
KF285481
KF285482
MN488625
MN488626
MN488627
KT359752
KT359753
KT359754
KT359756
KT359757
KT359758
KT359759
KT359760
KT359761
KT359763
KT359764
KT359765
KT359766
KT359767
MN488624
KM055501
KM055502
KM055503
KM055504
KM055505
KM055506
KM055507
KM055508
KM055509
KM055510
KM055511
KM055512
KM055513
KM055524
KM055514
KM055515
KM055516
KM055517
KM055518
KM055520
KM055521
KM055522
KM055519
KM055523
KT359755
KT359762
KT359768
MT797717
MT797718
MT797719
MT797720
MT797721
MT797722
MT797723
MT797724
MT797725
MT797726
MT797727
MT797728
MT797729
MT797730
MT797731
MT797732
MT797733
MT797734
MT797735
MT797736
MT797737
MT797738
MT797739
MT797740
MT797741
MT797742
MT797743
MT797744
MT797745
MT797746
MT797747
MT797748
MT797749
MT797750
MT797751
MT797752
MT797753
MT797754
MT797755
MT797756
MT797757
KT359769
KM055525
KM055526
KM055527
KM055528
KM055529
KM055530
LC005741
LC005736
LC005737
LC005738
LC005739
LC005740
JX513245
KF293662
KF293663
KJ866103
KJ866104
KJ866105
KJ866106
KJ866102
KM077069
KM077070
KM077071
MN488618
MN488619
KT253319
KT253323
KT359770
KT359771
KT359772
KT359773
KT359774
KT359775
KT359776
KT359778
KT359779
KT359780
KT359781
KT359782
KT359783
KT359784
KT359785
KT253318
KT253320
KT253321
KT253322
KT253304
KT253305
KT253306
KT253307
KT253302
KT253303
KT253308
KT253309
KT253311
KT253312
KT253314
KT253315
KT253316
KT253317
KT253300
KT253301
KT253310
KT253313
KT359777
KT359730
KT359731
KT359732
KT359733
KT359734
KT359735
KT359736
KT359737
KT359738
KT359739
KT359740
KT359741
KT359742
KT359743
KT359744
KT359745
KT359746
KT359747
KT359748
KT359749
KT359750
KT359751
KX268229
MW080212
MW080211
JX513211
MT492216
MT492217
MT492218
MT492221
MT492222
MT492212
MT492213
MT492214
MT492215
MT492219
MT492220
MN086824
MW080210
KX255651
KJ796450
KJ796453
KJ796461
KJ796451
KJ796452
KJ796454
KJ796455
KJ796456
KJ796457
KJ796458
KJ796459
KJ796460
KJ796462
KJ796463
KJ768613
KJ768617
KJ768618
KJ768619
KJ768620
KJ768612
KJ768614
KJ768615
KJ768616
GU068552
GU068553
GU068551
GU068550
KC294432
KC294434
KP112148
KP112147
KJ866057
KJ866058
KJ866059
KJ866060
KC294431
KJ866056
MW080213
KP112149
KJ768621
KM676092
HM130806
HM130807
HM130808
HM130809
HM130810
HM130811
HM130812
HM130813
HM130814
HM130800
HM130801
HM130802
HM130803
HM130804
HM130805
MN488617
FJ235178
FJ235172
FJ235173
FJ235174
FJ235175
FJ235176
FJ235177
JQ732182
MW587037
MW587035
MW587038
MT438700
MT438697
MT438698
